# Supplementary material for: Transient and Efficient Vascular Permeability Window for Adjuvant Drug Delivery Triggered by Microbeam Radiation
Source: Cancers (Basel). 2021 Apr 27;13(9):2103. doi: 10.3390/cancers13092103 (PMC8123803; doi:10.3390/cancers13092103)
Supplement: Supplementary file 1 [file cancers-13-02103-s001.zip]

Archive with 1 entries (1 files):
- cancers-1186629-supplementary.mov
